# Supplementary material for: Daytime-Dependent Effects of Thiamine on the Thiamine Pool and Pyruvate Dehydrogenase Regulation in the Brain and Heart
Source: Int J Mol Sci. 2025 Aug 27;26(17):8296. doi: 10.3390/ijms26178296 (PMC12428021; doi:10.3390/ijms26178296)
Supplement: Supplementary file 1 [file ijms-26-08296-s001.zip]

Archive with 1 entries (1 files):
- ijms-3796995-supplementary.pdf
